# Supplementary material for: Transmembrane protease, serine 4 (TMPRSS4) is upregulated in IPF lungs and increases the fibrotic response in bleomycin-induced lung injury
Source: PLoS One. 2018 Mar 12;13(3):e0192963. doi: 10.1371/journal.pone.0192963 (PMC5846721; doi:10.1371/journal.pone.0192963)
Supplement: S1 Table — (XLSX) [file pone.0192963.s001.xlsx]

## Sheet: Hoja2
				TABLE SUPPLEMENTARY
				Demographic and functional data of IPF and HP patients
	Age	Gender	Current/Former Smoking	FVC%	FEV1%	FEV1/FVC	Rest SO2	Exercise SO2	BAL Macrophages	BAL Lymphocytes	BAL Neutrophils	BAL Eosinophils
IPF	70	M	No	63	77	122		ND	97	3	0	0
IPF	56	M	Yes	75	83	89.45	94	89	96	3	1	0
IPF	70	F	No	73	81	110	93	82	97	3	0	0
IPF	66	M	No	52	65	100	92	81	92	6	0	2
IPF	56	M	No	104	110	89	87	ND	77	18	3	2
IPF	44	M	Yes	63	72	96	89	80	79	19	0	2
IPF	65	M	Yes	87	94	86.8	92.4	80	91	9	0	0
Average	61			73.8571	83.1429	99.0357	91.2333	82.4	89.8571	8.71429	0.571429	0.857143
SD	9.50438			17.3054	14.9156	12.9102	2.66958	3.78153	8.45436	7.0407	1.13389	1.06904
HP	65	F	No	69	76	84	95	87	60	39	1	0
HP	48	F	No	71	75	101	90	84	56	44	0	0
HP	53	F	No	49	56	88	91	85	49	51	0	0
HP	56	M	No	63	61	83	90	84	41	55	3	1
HP	59	F	No	47	61	107	88	ND	62	36	2	0
HP	68	F	No	58	61	86	87	82	32	60	3	5
Average	58.1667			59.5	65	91.5	90.1667	84.4	50	47.5	1.5	1
SD	7.46771			10.0349	8.3666	10.015	2.78687	1.81659	11.7132	9.39681	1.3784	2
	FVC%: Forced Vital Capacity percent predicted; FEV1%: Forced Expiratory Volume in one second, percent predicted; SO2: Oxygen Saturation; BAL: Bronchoalveolar Lavage; ND: not done
